# Supplementary material for: Data mining and spatio-temporal characteristics of urban road traffic emissions: A case study in Shijiazhuang, China
Source: PLoS One. 2023 Dec 13;18(12):e0295664. doi: 10.1371/journal.pone.0295664 (PMC10718443; doi:10.1371/journal.pone.0295664)
Supplement: S1 File — (XLSX) [file pone.0295664.s001.xlsx]

## Sheet: Yuandong Street5->6
Road ID	Road Name	Sampling time	Road length(m)	Travel time(s)	Average speed(km/h)
500006	Yuandong Street5->6	0:00	692	88	28
500006	Yuandong Street5->6	0:15	692	85	29
500006	Yuandong Street5->6	0:30	692	101	25
500006	Yuandong Street5->6	0:45	692	101	25
500006	Yuandong Street5->6	1:00	692	113	22
500006	Yuandong Street5->6	1:15	692	113	22
500006	Yuandong Street5->6	1:30	692	113	22
500006	Yuandong Street5->6	1:45	692	113	22
500006	Yuandong Street5->6	2:00	692	87	29
500006	Yuandong Street5->6	2:15	692	87	29
500006	Yuandong Street5->6	2:30	692	87	29
500006	Yuandong Street5->6	2:45	692	87	29
500006	Yuandong Street5->6	3:00	692	85	29
500006	Yuandong Street5->6	3:15	692	85	29
500006	Yuandong Street5->6	3:30	692	85	29
500006	Yuandong Street5->6	3:45	692	85	29
500006	Yuandong Street5->6	4:00	692	83	30
500006	Yuandong Street5->6	4:15	692	84	30
500006	Yuandong Street5->6	4:30	692	86	29
500006	Yuandong Street5->6	4:45	692	84	30
500006	Yuandong Street5->6	5:00	692	86	29
500006	Yuandong Street5->6	5:15	692	86	29
500006	Yuandong Street5->6	5:30	692	86	29
500006	Yuandong Street5->6	5:45	692	86	29
500006	Yuandong Street5->6	6:00	692	99	25
500006	Yuandong Street5->6	6:15	692	99	25
500006	Yuandong Street5->6	6:30	692	101	25
500006	Yuandong Street5->6	6:45	692	101	25
500006	Yuandong Street5->6	7:00	692	99	25
500006	Yuandong Street5->6	7:15	692	99	25
500006	Yuandong Street5->6	7:30	692	127	20
500006	Yuandong Street5->6	7:45	692	115	22
500006	Yuandong Street5->6	8:00	692	117	21
500006	Yuandong Street5->6	8:15	692	129	19
500006	Yuandong Street5->6	8:30	692	111	22
500006	Yuandong Street5->6	8:45	692	112	22
500006	Yuandong Street5->6	9:00	692	114	22
500006	Yuandong Street5->6	9:15	692	112	22
500006	Yuandong Street5->6	9:30	692	120	21
500006	Yuandong Street5->6	9:45	692	113	22
500006	Yuandong Street5->6	10:00	692	119	21
500006	Yuandong Street5->6	10:15	692	115	22
500006	Yuandong Street5->6	10:30	692	107	23
500006	Yuandong Street5->6	10:45	692	105	24
500006	Yuandong Street5->6	11:00	692	110	23
500006	Yuandong Street5->6	11:15	692	104	24
500006	Yuandong Street5->6	11:30	692	98	25
500006	Yuandong Street5->6	11:45	692	99	25
500006	Yuandong Street5->6	12:00	692	100	25
500006	Yuandong Street5->6	12:15	692	96	26
500006	Yuandong Street5->6	12:30	692	96	26
500006	Yuandong Street5->6	12:45	692	97	26
500006	Yuandong Street5->6	13:00	692	100	25
500006	Yuandong Street5->6	13:15	692	100	25
500006	Yuandong Street5->6	13:30	692	102	24
500006	Yuandong Street5->6	13:45	692	104	24
500006	Yuandong Street5->6	14:00	692	115	22
500006	Yuandong Street5->6	14:15	692	107	23
500006	Yuandong Street5->6	14:30	692	110	23
500006	Yuandong Street5->6	14:45	692	107	23
500006	Yuandong Street5->6	15:00	692	117	21
500006	Yuandong Street5->6	15:15	692	123	20
500006	Yuandong Street5->6	15:30	692	110	23
500006	Yuandong Street5->6	15:45	692	123	20
500006	Yuandong Street5->6	16:00	692	120	21
500006	Yuandong Street5->6	16:15	692	124	20
500006	Yuandong Street5->6	16:30	692	124	20
500006	Yuandong Street5->6	16:45	692	123	20
500006	Yuandong Street5->6	17:00	692	127	20
500006	Yuandong Street5->6	17:15	692	127	20
500006	Yuandong Street5->6	17:30	692	127	20
500006	Yuandong Street5->6	17:45	692	123	20
500006	Yuandong Street5->6	18:00	692	112	22
500006	Yuandong Street5->6	18:15	692	110	23
500006	Yuandong Street5->6	18:30	692	117	21
500006	Yuandong Street5->6	18:45	692	108	23
500006	Yuandong Street5->6	19:00	692	107	23
500006	Yuandong Street5->6	19:15	692	105	24
500006	Yuandong Street5->6	19:30	692	101	25
500006	Yuandong Street5->6	19:45	692	101	25
500006	Yuandong Street5->6	20:00	692	105	24
500006	Yuandong Street5->6	20:15	692	106	24
500006	Yuandong Street5->6	20:30	692	102	24
500006	Yuandong Street5->6	20:45	692	106	24
500006	Yuandong Street5->6	21:00	692	102	24
500006	Yuandong Street5->6	21:15	692	98	25
500006	Yuandong Street5->6	21:30	692	100	25
500006	Yuandong Street5->6	21:45	692	92	27
500006	Yuandong Street5->6	22:00	692	88	28
500006	Yuandong Street5->6	22:15	692	88	28
500006	Yuandong Street5->6	22:30	692	86	29
500006	Yuandong Street5->6	22:45	692	87	29
500006	Yuandong Street5->6	23:00	692	87	29
500006	Yuandong Street5->6	23:15	692	86	29
500006	Yuandong Street5->6	23:30	692	94	27
500006	Yuandong Street5->6	23:45	692	94	27

## Sheet: West 3rd Ring Road3->4
Road ID	Road Name	Sampling time	Road length(m)	Travel time(s)	Average speed(km/h)
300004	West 3rd Ring Road3->4	0:00	2517	270	34
300004	West 3rd Ring Road3->4	0:15	2517	271	33
300004	West 3rd Ring Road3->4	0:30	2517	271	33
300004	West 3rd Ring Road3->4	0:45	2517	271	33
300004	West 3rd Ring Road3->4	1:00	2517	254	36
300004	West 3rd Ring Road3->4	1:15	2517	251	36
300004	West 3rd Ring Road3->4	1:30	2517	251	36
300004	West 3rd Ring Road3->4	1:45	2517	251	36
300004	West 3rd Ring Road3->4	2:00	2517	233	39
300004	West 3rd Ring Road3->4	2:15	2517	233	39
300004	West 3rd Ring Road3->4	2:30	2517	236	38
300004	West 3rd Ring Road3->4	2:45	2517	238	38
300004	West 3rd Ring Road3->4	3:00	2517	231	39
300004	West 3rd Ring Road3->4	3:15	2517	231	39
300004	West 3rd Ring Road3->4	3:30	2517	230	39
300004	West 3rd Ring Road3->4	3:45	2517	230	39
300004	West 3rd Ring Road3->4	4:00	2517	229	40
300004	West 3rd Ring Road3->4	4:15	2517	229	40
300004	West 3rd Ring Road3->4	4:30	2517	229	40
300004	West 3rd Ring Road3->4	4:45	2517	229	40
300004	West 3rd Ring Road3->4	5:00	2517	235	39
300004	West 3rd Ring Road3->4	5:15	2517	235	39
300004	West 3rd Ring Road3->4	5:30	2517	236	38
300004	West 3rd Ring Road3->4	5:45	2517	233	39
300004	West 3rd Ring Road3->4	6:00	2517	239	38
300004	West 3rd Ring Road3->4	6:15	2517	239	38
300004	West 3rd Ring Road3->4	6:30	2517	251	36
300004	West 3rd Ring Road3->4	6:45	2517	252	36
300004	West 3rd Ring Road3->4	7:00	2517	243	37
300004	West 3rd Ring Road3->4	7:15	2517	243	37
300004	West 3rd Ring Road3->4	7:30	2517	254	36
300004	West 3rd Ring Road3->4	7:45	2517	255	36
300004	West 3rd Ring Road3->4	8:00	2517	258	35
300004	West 3rd Ring Road3->4	8:15	2517	257	35
300004	West 3rd Ring Road3->4	8:30	2517	247	37
300004	West 3rd Ring Road3->4	8:45	2517	245	37
300004	West 3rd Ring Road3->4	9:00	2517	251	36
300004	West 3rd Ring Road3->4	9:15	2517	253	36
300004	West 3rd Ring Road3->4	9:30	2517	247	37
300004	West 3rd Ring Road3->4	9:45	2517	254	36
300004	West 3rd Ring Road3->4	10:00	2517	263	34
300004	West 3rd Ring Road3->4	10:15	2517	262	35
300004	West 3rd Ring Road3->4	10:30	2517	255	36
300004	West 3rd Ring Road3->4	10:45	2517	253	36
300004	West 3rd Ring Road3->4	11:00	2517	251	36
300004	West 3rd Ring Road3->4	11:15	2517	250	36
300004	West 3rd Ring Road3->4	11:30	2517	246	37
300004	West 3rd Ring Road3->4	11:45	2517	247	37
300004	West 3rd Ring Road3->4	12:00	2517	241	38
300004	West 3rd Ring Road3->4	12:15	2517	244	37
300004	West 3rd Ring Road3->4	12:30	2517	244	37
300004	West 3rd Ring Road3->4	12:45	2517	244	37
300004	West 3rd Ring Road3->4	13:00	2517	247	37
300004	West 3rd Ring Road3->4	13:15	2517	245	37
300004	West 3rd Ring Road3->4	13:30	2517	245	37
300004	West 3rd Ring Road3->4	13:45	2517	249	36
300004	West 3rd Ring Road3->4	14:00	2517	245	37
300004	West 3rd Ring Road3->4	14:15	2517	250	36
300004	West 3rd Ring Road3->4	14:30	2517	251	36
300004	West 3rd Ring Road3->4	14:45	2517	249	36
300004	West 3rd Ring Road3->4	15:00	2517	263	34
300004	West 3rd Ring Road3->4	15:15	2517	262	35
300004	West 3rd Ring Road3->4	15:30	2517	260	35
300004	West 3rd Ring Road3->4	15:45	2517	261	35
300004	West 3rd Ring Road3->4	16:00	2517	272	33
300004	West 3rd Ring Road3->4	16:15	2517	274	33
300004	West 3rd Ring Road3->4	16:30	2517	281	32
300004	West 3rd Ring Road3->4	16:45	2517	277	33
300004	West 3rd Ring Road3->4	17:00	2517	299	30
300004	West 3rd Ring Road3->4	17:15	2517	304	30
300004	West 3rd Ring Road3->4	17:30	2517	321	28
300004	West 3rd Ring Road3->4	17:45	2517	389	23
300004	West 3rd Ring Road3->4	18:00	2517	347	26
300004	West 3rd Ring Road3->4	18:15	2517	324	28
300004	West 3rd Ring Road3->4	18:30	2517	275	33
300004	West 3rd Ring Road3->4	18:45	2517	272	33
300004	West 3rd Ring Road3->4	19:00	2517	262	35
300004	West 3rd Ring Road3->4	19:15	2517	259	35
300004	West 3rd Ring Road3->4	19:30	2517	253	36
300004	West 3rd Ring Road3->4	19:45	2517	252	36
300004	West 3rd Ring Road3->4	20:00	2517	240	38
300004	West 3rd Ring Road3->4	20:15	2517	239	38
300004	West 3rd Ring Road3->4	20:30	2517	238	38
300004	West 3rd Ring Road3->4	20:45	2517	238	38
300004	West 3rd Ring Road3->4	21:00	2517	242	37
300004	West 3rd Ring Road3->4	21:15	2517	244	37
300004	West 3rd Ring Road3->4	21:30	2517	244	37
300004	West 3rd Ring Road3->4	21:45	2517	242	37
300004	West 3rd Ring Road3->4	22:00	2517	222	41
300004	West 3rd Ring Road3->4	22:15	2517	221	41
300004	West 3rd Ring Road3->4	22:30	2517	222	41
300004	West 3rd Ring Road3->4	22:45	2517	221	41
300004	West 3rd Ring Road3->4	23:00	2517	239	38
300004	West 3rd Ring Road3->4	23:15	2517	240	38
300004	West 3rd Ring Road3->4	23:30	2517	239	38
300004	West 3rd Ring Road3->4	23:45	2517	238	38

## Sheet: Jianshe South Street88->89
Road ID	Road Name	Sampling time	Road length(m)	Travel time(s)	Average speed(km/h)
88000089	Jianshe South Street88->89	0:00	280	62	16
88000089	Jianshe South Street88->89	0:15	280	65	16
88000089	Jianshe South Street88->89	0:30	280	66	15
88000089	Jianshe South Street88->89	0:45	280	66	15
88000089	Jianshe South Street88->89	1:00	280	65	16
88000089	Jianshe South Street88->89	1:15	280	66	15
88000089	Jianshe South Street88->89	1:30	280	63	16
88000089	Jianshe South Street88->89	1:45	280	66	15
88000089	Jianshe South Street88->89	2:00	280	65	16
88000089	Jianshe South Street88->89	2:15	280	65	16
88000089	Jianshe South Street88->89	2:30	280	65	16
88000089	Jianshe South Street88->89	2:45	280	63	16
88000089	Jianshe South Street88->89	3:00	280	63	16
88000089	Jianshe South Street88->89	3:15	280	65	16
88000089	Jianshe South Street88->89	3:30	280	63	16
88000089	Jianshe South Street88->89	3:45	280	63	16
88000089	Jianshe South Street88->89	4:00	280	65	16
88000089	Jianshe South Street88->89	4:15	280	60	17
88000089	Jianshe South Street88->89	4:30	280	57	18
88000089	Jianshe South Street88->89	4:45	280	59	17
88000089	Jianshe South Street88->89	5:00	280	59	17
88000089	Jianshe South Street88->89	5:15	280	60	17
88000089	Jianshe South Street88->89	5:30	280	63	16
88000089	Jianshe South Street88->89	5:45	280	63	16
88000089	Jianshe South Street88->89	6:00	280	61	17
88000089	Jianshe South Street88->89	6:15	280	64	16
88000089	Jianshe South Street88->89	6:30	280	62	16
88000089	Jianshe South Street88->89	6:45	280	67	15
88000089	Jianshe South Street88->89	7:00	280	67	15
88000089	Jianshe South Street88->89	7:15	280	66	15
88000089	Jianshe South Street88->89	7:30	280	72	14
88000089	Jianshe South Street88->89	7:45	280	70	14
88000089	Jianshe South Street88->89	8:00	280	70	14
88000089	Jianshe South Street88->89	8:15	280	67	15
88000089	Jianshe South Street88->89	8:30	280	67	15
88000089	Jianshe South Street88->89	8:45	280	68	15
88000089	Jianshe South Street88->89	9:00	280	68	15
88000089	Jianshe South Street88->89	9:15	280	71	14
88000089	Jianshe South Street88->89	9:30	280	74	14
88000089	Jianshe South Street88->89	9:45	280	70	14
88000089	Jianshe South Street88->89	10:00	280	74	14
88000089	Jianshe South Street88->89	10:15	280	70	14
88000089	Jianshe South Street88->89	10:30	280	74	14
88000089	Jianshe South Street88->89	10:45	280	68	15
88000089	Jianshe South Street88->89	11:00	280	68	15
88000089	Jianshe South Street88->89	11:15	280	69	15
88000089	Jianshe South Street88->89	11:30	280	72	14
88000089	Jianshe South Street88->89	11:45	280	71	14
88000089	Jianshe South Street88->89	12:00	280	69	15
88000089	Jianshe South Street88->89	12:15	280	68	15
88000089	Jianshe South Street88->89	12:30	280	68	15
88000089	Jianshe South Street88->89	12:45	280	68	15
88000089	Jianshe South Street88->89	13:00	280	68	15
88000089	Jianshe South Street88->89	13:15	280	67	15
88000089	Jianshe South Street88->89	13:30	280	68	15
88000089	Jianshe South Street88->89	13:45	280	69	15
88000089	Jianshe South Street88->89	14:00	280	71	14
88000089	Jianshe South Street88->89	14:15	280	71	14
88000089	Jianshe South Street88->89	14:30	280	71	14
88000089	Jianshe South Street88->89	14:45	280	69	15
88000089	Jianshe South Street88->89	15:00	280	70	14
88000089	Jianshe South Street88->89	15:15	280	69	15
88000089	Jianshe South Street88->89	15:30	280	69	15
88000089	Jianshe South Street88->89	15:45	280	69	15
88000089	Jianshe South Street88->89	16:00	280	69	15
88000089	Jianshe South Street88->89	16:15	280	72	14
88000089	Jianshe South Street88->89	16:30	280	69	15
88000089	Jianshe South Street88->89	16:45	280	69	15
88000089	Jianshe South Street88->89	17:00	280	71	14
88000089	Jianshe South Street88->89	17:15	280	74	14
88000089	Jianshe South Street88->89	17:30	280	80	13
88000089	Jianshe South Street88->89	17:45	280	80	13
88000089	Jianshe South Street88->89	18:00	280	77	13
88000089	Jianshe South Street88->89	18:15	280	73	14
88000089	Jianshe South Street88->89	18:30	280	73	14
88000089	Jianshe South Street88->89	18:45	280	72	14
88000089	Jianshe South Street88->89	19:00	280	67	15
88000089	Jianshe South Street88->89	19:15	280	70	14
88000089	Jianshe South Street88->89	19:30	280	71	14
88000089	Jianshe South Street88->89	19:45	280	70	14
88000089	Jianshe South Street88->89	20:00	280	68	15
88000089	Jianshe South Street88->89	20:15	280	68	15
88000089	Jianshe South Street88->89	20:30	280	68	15
88000089	Jianshe South Street88->89	20:45	280	68	15
88000089	Jianshe South Street88->89	21:00	280	68	15
88000089	Jianshe South Street88->89	21:15	280	68	15
88000089	Jianshe South Street88->89	21:30	280	68	15
88000089	Jianshe South Street88->89	21:45	280	68	15
88000089	Jianshe South Street88->89	22:00	280	67	15
88000089	Jianshe South Street88->89	22:15	280	66	15
88000089	Jianshe South Street88->89	22:30	280	66	15
88000089	Jianshe South Street88->89	22:45	280	66	15
88000089	Jianshe South Street88->89	23:00	280	62	16
88000089	Jianshe South Street88->89	23:15	280	62	16
88000089	Jianshe South Street88->89	23:30	280	62	16
88000089	Jianshe South Street88->89	23:45	280	62	16

## Sheet: Pingan South Street83->84
Road ID	Road Name	Sampling time	Road length(m)	Travel time(s)	Average speed(km/h)
83000084	Pingan South Street83->84	0:00	1010	154	24
83000084	Pingan South Street83->84	0:15	1010	161	23
83000084	Pingan South Street83->84	0:30	1010	155	23
83000084	Pingan South Street83->84	0:45	1010	150	24
83000084	Pingan South Street83->84	1:00	1010	119	31
83000084	Pingan South Street83->84	1:15	1010	144	25
83000084	Pingan South Street83->84	1:30	1010	143	25
83000084	Pingan South Street83->84	1:45	1010	117	31
83000084	Pingan South Street83->84	2:00	1010	117	31
83000084	Pingan South Street83->84	2:15	1010	117	31
83000084	Pingan South Street83->84	2:30	1010	117	31
83000084	Pingan South Street83->84	2:45	1010	143	25
83000084	Pingan South Street83->84	3:00	1010	138	26
83000084	Pingan South Street83->84	3:15	1010	144	25
83000084	Pingan South Street83->84	3:30	1010	137	27
83000084	Pingan South Street83->84	3:45	1010	137	27
83000084	Pingan South Street83->84	4:00	1010	124	29
83000084	Pingan South Street83->84	4:15	1010	124	29
83000084	Pingan South Street83->84	4:30	1010	124	29
83000084	Pingan South Street83->84	4:45	1010	140	26
83000084	Pingan South Street83->84	5:00	1010	140	26
83000084	Pingan South Street83->84	5:15	1010	133	27
83000084	Pingan South Street83->84	5:30	1010	159	23
83000084	Pingan South Street83->84	5:45	1010	154	24
83000084	Pingan South Street83->84	6:00	1010	146	25
83000084	Pingan South Street83->84	6:15	1010	153	24
83000084	Pingan South Street83->84	6:30	1010	159	23
83000084	Pingan South Street83->84	6:45	1010	152	24
83000084	Pingan South Street83->84	7:00	1010	147	25
83000084	Pingan South Street83->84	7:15	1010	169	22
83000084	Pingan South Street83->84	7:30	1010	179	20
83000084	Pingan South Street83->84	7:45	1010	177	21
83000084	Pingan South Street83->84	8:00	1010	175	21
83000084	Pingan South Street83->84	8:15	1010	194	19
83000084	Pingan South Street83->84	8:30	1010	185	20
83000084	Pingan South Street83->84	8:45	1010	181	20
83000084	Pingan South Street83->84	9:00	1010	175	21
83000084	Pingan South Street83->84	9:15	1010	177	21
83000084	Pingan South Street83->84	9:30	1010	181	20
83000084	Pingan South Street83->84	9:45	1010	175	21
83000084	Pingan South Street83->84	10:00	1010	179	20
83000084	Pingan South Street83->84	10:15	1010	179	20
83000084	Pingan South Street83->84	10:30	1010	182	20
83000084	Pingan South Street83->84	10:45	1010	179	20
83000084	Pingan South Street83->84	11:00	1010	175	21
83000084	Pingan South Street83->84	11:15	1010	178	20
83000084	Pingan South Street83->84	11:30	1010	173	21
83000084	Pingan South Street83->84	11:45	1010	177	21
83000084	Pingan South Street83->84	12:00	1010	178	20
83000084	Pingan South Street83->84	12:15	1010	172	21
83000084	Pingan South Street83->84	12:30	1010	181	20
83000084	Pingan South Street83->84	12:45	1010	174	21
83000084	Pingan South Street83->84	13:00	1010	177	21
83000084	Pingan South Street83->84	13:15	1010	173	21
83000084	Pingan South Street83->84	13:30	1010	175	21
83000084	Pingan South Street83->84	13:45	1010	173	21
83000084	Pingan South Street83->84	14:00	1010	178	20
83000084	Pingan South Street83->84	14:15	1010	177	21
83000084	Pingan South Street83->84	14:30	1010	179	20
83000084	Pingan South Street83->84	14:45	1010	189	19
83000084	Pingan South Street83->84	15:00	1010	189	19
83000084	Pingan South Street83->84	15:15	1010	188	19
83000084	Pingan South Street83->84	15:30	1010	183	20
83000084	Pingan South Street83->84	15:45	1010	186	20
83000084	Pingan South Street83->84	16:00	1010	189	19
83000084	Pingan South Street83->84	16:15	1010	186	20
83000084	Pingan South Street83->84	16:30	1010	196	19
83000084	Pingan South Street83->84	16:45	1010	193	19
83000084	Pingan South Street83->84	17:00	1010	201	18
83000084	Pingan South Street83->84	17:15	1010	213	17
83000084	Pingan South Street83->84	17:30	1010	209	17
83000084	Pingan South Street83->84	17:45	1010	216	17
83000084	Pingan South Street83->84	18:00	1010	210	17
83000084	Pingan South Street83->84	18:15	1010	216	17
83000084	Pingan South Street83->84	18:30	1010	206	18
83000084	Pingan South Street83->84	18:45	1010	245	15
83000084	Pingan South Street83->84	19:00	1010	208	17
83000084	Pingan South Street83->84	19:15	1010	189	19
83000084	Pingan South Street83->84	19:30	1010	193	19
83000084	Pingan South Street83->84	19:45	1010	184	20
83000084	Pingan South Street83->84	20:00	1010	179	20
83000084	Pingan South Street83->84	20:15	1010	174	21
83000084	Pingan South Street83->84	20:30	1010	170	21
83000084	Pingan South Street83->84	20:45	1010	173	21
83000084	Pingan South Street83->84	21:00	1010	162	22
83000084	Pingan South Street83->84	21:15	1010	164	22
83000084	Pingan South Street83->84	21:30	1010	156	23
83000084	Pingan South Street83->84	21:45	1010	161	23
83000084	Pingan South Street83->84	22:00	1010	153	24
83000084	Pingan South Street83->84	22:15	1010	150	24
83000084	Pingan South Street83->84	22:30	1010	147	25
83000084	Pingan South Street83->84	22:45	1010	150	24
83000084	Pingan South Street83->84	23:00	1010	146	25
83000084	Pingan South Street83->84	23:15	1010	145	25
83000084	Pingan South Street83->84	23:30	1010	153	24
83000084	Pingan South Street83->84	23:45	1010	155	23

## Sheet: South 2nd Ring West Road69->72
Road ID	Road Name	Sampling time	Road length(m)	Travel time(s)	Average speed(km/h)
69000072	South 2nd Ring West Road69->72	0:00	859	56	55
69000072	South 2nd Ring West Road69->72	0:15	859	56	55
69000072	South 2nd Ring West Road69->72	0:30	859	56	55
69000072	South 2nd Ring West Road69->72	0:45	859	56	55
69000072	South 2nd Ring West Road69->72	1:00	859	57	54
69000072	South 2nd Ring West Road69->72	1:15	859	55	56
69000072	South 2nd Ring West Road69->72	1:30	859	55	56
69000072	South 2nd Ring West Road69->72	1:45	859	56	55
69000072	South 2nd Ring West Road69->72	2:00	859	56	55
69000072	South 2nd Ring West Road69->72	2:15	859	57	54
69000072	South 2nd Ring West Road69->72	2:30	859	57	54
69000072	South 2nd Ring West Road69->72	2:45	859	56	55
69000072	South 2nd Ring West Road69->72	3:00	859	57	54
69000072	South 2nd Ring West Road69->72	3:15	859	56	55
69000072	South 2nd Ring West Road69->72	3:30	859	57	54
69000072	South 2nd Ring West Road69->72	3:45	859	52	59
69000072	South 2nd Ring West Road69->72	4:00	859	56	55
69000072	South 2nd Ring West Road69->72	4:15	859	57	54
69000072	South 2nd Ring West Road69->72	4:30	859	57	54
69000072	South 2nd Ring West Road69->72	4:45	859	56	55
69000072	South 2nd Ring West Road69->72	5:00	859	56	55
69000072	South 2nd Ring West Road69->72	5:15	859	56	55
69000072	South 2nd Ring West Road69->72	5:30	859	57	54
69000072	South 2nd Ring West Road69->72	5:45	859	57	54
69000072	South 2nd Ring West Road69->72	6:00	859	60	52
69000072	South 2nd Ring West Road69->72	6:15	859	61	51
69000072	South 2nd Ring West Road69->72	6:30	859	61	51
69000072	South 2nd Ring West Road69->72	6:45	859	62	50
69000072	South 2nd Ring West Road69->72	7:00	859	63	49
69000072	South 2nd Ring West Road69->72	7:15	859	65	48
69000072	South 2nd Ring West Road69->72	7:30	859	66	47
69000072	South 2nd Ring West Road69->72	7:45	859	68	45
69000072	South 2nd Ring West Road69->72	8:00	859	67	46
69000072	South 2nd Ring West Road69->72	8:15	859	67	46
69000072	South 2nd Ring West Road69->72	8:30	859	67	46
69000072	South 2nd Ring West Road69->72	8:45	859	67	46
69000072	South 2nd Ring West Road69->72	9:00	859	68	45
69000072	South 2nd Ring West Road69->72	9:15	859	68	45
69000072	South 2nd Ring West Road69->72	9:30	859	67	46
69000072	South 2nd Ring West Road69->72	9:45	859	68	45
69000072	South 2nd Ring West Road69->72	10:00	859	65	48
69000072	South 2nd Ring West Road69->72	10:15	859	62	50
69000072	South 2nd Ring West Road69->72	10:30	859	63	49
69000072	South 2nd Ring West Road69->72	10:45	859	63	49
69000072	South 2nd Ring West Road69->72	11:00	859	63	49
69000072	South 2nd Ring West Road69->72	11:15	859	62	50
69000072	South 2nd Ring West Road69->72	11:30	859	60	52
69000072	South 2nd Ring West Road69->72	11:45	859	61	51
69000072	South 2nd Ring West Road69->72	12:00	859	61	51
69000072	South 2nd Ring West Road69->72	12:15	859	57	54
69000072	South 2nd Ring West Road69->72	12:30	859	56	55
69000072	South 2nd Ring West Road69->72	12:45	859	59	52
69000072	South 2nd Ring West Road69->72	13:00	859	61	51
69000072	South 2nd Ring West Road69->72	13:15	859	63	49
69000072	South 2nd Ring West Road69->72	13:30	859	71	44
69000072	South 2nd Ring West Road69->72	13:45	859	68	45
69000072	South 2nd Ring West Road69->72	14:00	859	65	48
69000072	South 2nd Ring West Road69->72	14:15	859	63	49
69000072	South 2nd Ring West Road69->72	14:30	859	62	50
69000072	South 2nd Ring West Road69->72	14:45	859	63	49
69000072	South 2nd Ring West Road69->72	15:00	859	65	48
69000072	South 2nd Ring West Road69->72	15:15	859	66	47
69000072	South 2nd Ring West Road69->72	15:30	859	63	49
69000072	South 2nd Ring West Road69->72	15:45	859	63	49
69000072	South 2nd Ring West Road69->72	16:00	859	65	48
69000072	South 2nd Ring West Road69->72	16:15	859	65	48
69000072	South 2nd Ring West Road69->72	16:30	859	69	45
69000072	South 2nd Ring West Road69->72	16:45	859	69	45
69000072	South 2nd Ring West Road69->72	17:00	859	68	45
69000072	South 2nd Ring West Road69->72	17:15	859	69	45
69000072	South 2nd Ring West Road69->72	17:30	859	73	42
69000072	South 2nd Ring West Road69->72	17:45	859	71	44
69000072	South 2nd Ring West Road69->72	18:00	859	72	43
69000072	South 2nd Ring West Road69->72	18:15	859	73	42
69000072	South 2nd Ring West Road69->72	18:30	859	64	48
69000072	South 2nd Ring West Road69->72	18:45	859	63	49
69000072	South 2nd Ring West Road69->72	19:00	859	55	56
69000072	South 2nd Ring West Road69->72	19:15	859	63	49
69000072	South 2nd Ring West Road69->72	19:30	859	61	51
69000072	South 2nd Ring West Road69->72	19:45	859	71	44
69000072	South 2nd Ring West Road69->72	20:00	859	67	46
69000072	South 2nd Ring West Road69->72	20:15	859	66	47
69000072	South 2nd Ring West Road69->72	20:30	859	60	52
69000072	South 2nd Ring West Road69->72	20:45	859	60	52
69000072	South 2nd Ring West Road69->72	21:00	859	60	52
69000072	South 2nd Ring West Road69->72	21:15	859	60	52
69000072	South 2nd Ring West Road69->72	21:30	859	57	54
69000072	South 2nd Ring West Road69->72	21:45	859	57	54
69000072	South 2nd Ring West Road69->72	22:00	859	57	54
69000072	South 2nd Ring West Road69->72	22:15	859	57	54
69000072	South 2nd Ring West Road69->72	22:30	859	56	55
69000072	South 2nd Ring West Road69->72	22:45	859	56	55
69000072	South 2nd Ring West Road69->72	23:00	859	57	54
69000072	South 2nd Ring West Road69->72	23:15	859	55	56
69000072	South 2nd Ring West Road69->72	23:30	859	57	54
69000072	South 2nd Ring West Road69->72	23:45	859	57	54

## Sheet: Huaian West Road7->12
Road ID	Road Name	Sampling time	Road length(m)	Travel time(s)	Average speed(km/h)
7000012	Huaian West Road7->12	0:00	751	78	35
7000012	Huaian West Road7->12	0:15	751	78	35
7000012	Huaian West Road7->12	0:30	751	72	38
7000012	Huaian West Road7->12	0:45	751	72	38
7000012	Huaian West Road7->12	1:00	751	76	36
7000012	Huaian West Road7->12	1:15	751	76	36
7000012	Huaian West Road7->12	1:30	751	76	36
7000012	Huaian West Road7->12	1:45	751	76	36
7000012	Huaian West Road7->12	2:00	751	76	36
7000012	Huaian West Road7->12	2:15	751	75	36
7000012	Huaian West Road7->12	2:30	751	75	36
7000012	Huaian West Road7->12	2:45	751	76	36
7000012	Huaian West Road7->12	3:00	751	80	34
7000012	Huaian West Road7->12	3:15	751	78	35
7000012	Huaian West Road7->12	3:30	751	78	35
7000012	Huaian West Road7->12	3:45	751	78	35
7000012	Huaian West Road7->12	4:00	751	78	35
7000012	Huaian West Road7->12	4:15	751	83	33
7000012	Huaian West Road7->12	4:30	751	83	33
7000012	Huaian West Road7->12	4:45	751	83	33
7000012	Huaian West Road7->12	5:00	751	81	33
7000012	Huaian West Road7->12	5:15	751	79	34
7000012	Huaian West Road7->12	5:30	751	82	33
7000012	Huaian West Road7->12	5:45	751	82	33
7000012	Huaian West Road7->12	6:00	751	86	31
7000012	Huaian West Road7->12	6:15	751	88	31
7000012	Huaian West Road7->12	6:30	751	96	28
7000012	Huaian West Road7->12	6:45	751	101	27
7000012	Huaian West Road7->12	7:00	751	111	24
7000012	Huaian West Road7->12	7:15	751	108	25
7000012	Huaian West Road7->12	7:30	751	125	22
7000012	Huaian West Road7->12	7:45	751	137	20
7000012	Huaian West Road7->12	8:00	751	136	20
7000012	Huaian West Road7->12	8:15	751	157	17
7000012	Huaian West Road7->12	8:30	751	139	19
7000012	Huaian West Road7->12	8:45	751	150	18
7000012	Huaian West Road7->12	9:00	751	151	18
7000012	Huaian West Road7->12	9:15	751	163	17
7000012	Huaian West Road7->12	9:30	751	128	21
7000012	Huaian West Road7->12	9:45	751	159	17
7000012	Huaian West Road7->12	10:00	751	271	10
7000012	Huaian West Road7->12	10:15	751	356	8
7000012	Huaian West Road7->12	10:30	751	309	9
7000012	Huaian West Road7->12	10:45	751	135	20
7000012	Huaian West Road7->12	11:00	751	131	21
7000012	Huaian West Road7->12	11:15	751	137	20
7000012	Huaian West Road7->12	11:30	751	175	15
7000012	Huaian West Road7->12	11:45	751	131	21
7000012	Huaian West Road7->12	12:00	751	143	19
7000012	Huaian West Road7->12	12:15	751	125	22
7000012	Huaian West Road7->12	12:30	751	104	26
7000012	Huaian West Road7->12	12:45	751	107	25
7000012	Huaian West Road7->12	13:00	751	111	24
7000012	Huaian West Road7->12	13:15	751	113	24
7000012	Huaian West Road7->12	13:30	751	120	23
7000012	Huaian West Road7->12	13:45	751	120	23
7000012	Huaian West Road7->12	14:00	751	145	19
7000012	Huaian West Road7->12	14:15	751	124	22
7000012	Huaian West Road7->12	14:30	751	127	21
7000012	Huaian West Road7->12	14:45	751	129	21
7000012	Huaian West Road7->12	15:00	751	174	16
7000012	Huaian West Road7->12	15:15	751	135	20
7000012	Huaian West Road7->12	15:30	751	152	18
7000012	Huaian West Road7->12	15:45	751	165	16
7000012	Huaian West Road7->12	16:00	751	150	18
7000012	Huaian West Road7->12	16:15	751	152	18
7000012	Huaian West Road7->12	16:30	751	175	15
7000012	Huaian West Road7->12	16:45	751	233	12
7000012	Huaian West Road7->12	17:00	751	237	11
7000012	Huaian West Road7->12	17:15	751	290	9
7000012	Huaian West Road7->12	17:30	751	292	9
7000012	Huaian West Road7->12	17:45	751	334	8
7000012	Huaian West Road7->12	18:00	751	309	9
7000012	Huaian West Road7->12	18:15	751	347	8
7000012	Huaian West Road7->12	18:30	751	320	8
7000012	Huaian West Road7->12	18:45	751	224	12
7000012	Huaian West Road7->12	19:00	751	359	8
7000012	Huaian West Road7->12	19:15	751	155	17
7000012	Huaian West Road7->12	19:30	751	120	23
7000012	Huaian West Road7->12	19:45	751	113	24
7000012	Huaian West Road7->12	20:00	751	111	24
7000012	Huaian West Road7->12	20:15	751	102	27
7000012	Huaian West Road7->12	20:30	751	101	27
7000012	Huaian West Road7->12	20:45	751	112	24
7000012	Huaian West Road7->12	21:00	751	115	24
7000012	Huaian West Road7->12	21:15	751	102	27
7000012	Huaian West Road7->12	21:30	751	106	26
7000012	Huaian West Road7->12	21:45	751	98	28
7000012	Huaian West Road7->12	22:00	751	117	23
7000012	Huaian West Road7->12	22:15	751	95	28
7000012	Huaian West Road7->12	22:30	751	88	31
7000012	Huaian West Road7->12	22:45	751	86	31
7000012	Huaian West Road7->12	23:00	751	84	32
7000012	Huaian West Road7->12	23:15	751	78	35
7000012	Huaian West Road7->12	23:30	751	80	34
7000012	Huaian West Road7->12	23:45	751	86	31

## Sheet: West 2nd Ring South Road17->20
Road ID	Road Name	Sampling time	Road length(m)	Travel time(s)	Average speed(km/h)
17000020	West 2nd Ring South Road17->20	0:00	744	40	67
17000020	West 2nd Ring South Road17->20	0:15	744	36	74
17000020	West 2nd Ring South Road17->20	0:30	744	34	79
17000020	West 2nd Ring South Road17->20	0:45	744	34	79
17000020	West 2nd Ring South Road17->20	1:00	744	34	79
17000020	West 2nd Ring South Road17->20	1:15	744	36	74
17000020	West 2nd Ring South Road17->20	1:30	744	34	79
17000020	West 2nd Ring South Road17->20	1:45	744	36	74
17000020	West 2nd Ring South Road17->20	2:00	744	34	79
17000020	West 2nd Ring South Road17->20	2:15	744	42	64
17000020	West 2nd Ring South Road17->20	2:30	744	32	84
17000020	West 2nd Ring South Road17->20	2:45	744	36	74
17000020	West 2nd Ring South Road17->20	3:00	744	34	79
17000020	West 2nd Ring South Road17->20	3:15	744	34	79
17000020	West 2nd Ring South Road17->20	3:30	744	32	84
17000020	West 2nd Ring South Road17->20	3:45	744	34	79
17000020	West 2nd Ring South Road17->20	4:00	744	42	64
17000020	West 2nd Ring South Road17->20	4:15	744	34	79
17000020	West 2nd Ring South Road17->20	4:30	744	34	79
17000020	West 2nd Ring South Road17->20	4:45	744	34	79
17000020	West 2nd Ring South Road17->20	5:00	744	35	77
17000020	West 2nd Ring South Road17->20	5:15	744	35	77
17000020	West 2nd Ring South Road17->20	5:30	744	37	72
17000020	West 2nd Ring South Road17->20	5:45	744	37	72
17000020	West 2nd Ring South Road17->20	6:00	744	38	70
17000020	West 2nd Ring South Road17->20	6:15	744	38	70
17000020	West 2nd Ring South Road17->20	6:30	744	38	70
17000020	West 2nd Ring South Road17->20	6:45	744	40	67
17000020	West 2nd Ring South Road17->20	7:00	744	42	64
17000020	West 2nd Ring South Road17->20	7:15	744	45	60
17000020	West 2nd Ring South Road17->20	7:30	744	46	58
17000020	West 2nd Ring South Road17->20	7:45	744	45	60
17000020	West 2nd Ring South Road17->20	8:00	744	45	60
17000020	West 2nd Ring South Road17->20	8:15	744	46	58
17000020	West 2nd Ring South Road17->20	8:30	744	46	58
17000020	West 2nd Ring South Road17->20	8:45	744	46	58
17000020	West 2nd Ring South Road17->20	9:00	744	47	57
17000020	West 2nd Ring South Road17->20	9:15	744	51	53
17000020	West 2nd Ring South Road17->20	9:30	744	47	57
17000020	West 2nd Ring South Road17->20	9:45	744	54	50
17000020	West 2nd Ring South Road17->20	10:00	744	73	37
17000020	West 2nd Ring South Road17->20	10:15	744	47	57
17000020	West 2nd Ring South Road17->20	10:30	744	48	56
17000020	West 2nd Ring South Road17->20	10:45	744	46	58
17000020	West 2nd Ring South Road17->20	11:00	744	43	62
17000020	West 2nd Ring South Road17->20	11:15	744	43	62
17000020	West 2nd Ring South Road17->20	11:30	744	40	67
17000020	West 2nd Ring South Road17->20	11:45	744	42	64
17000020	West 2nd Ring South Road17->20	12:00	744	42	64
17000020	West 2nd Ring South Road17->20	12:15	744	40	67
17000020	West 2nd Ring South Road17->20	12:30	744	40	67
17000020	West 2nd Ring South Road17->20	12:45	744	42	64
17000020	West 2nd Ring South Road17->20	13:00	744	43	62
17000020	West 2nd Ring South Road17->20	13:15	744	45	60
17000020	West 2nd Ring South Road17->20	13:30	744	46	58
17000020	West 2nd Ring South Road17->20	13:45	744	46	58
17000020	West 2nd Ring South Road17->20	14:00	744	48	56
17000020	West 2nd Ring South Road17->20	14:15	744	46	58
17000020	West 2nd Ring South Road17->20	14:30	744	70	38
17000020	West 2nd Ring South Road17->20	14:45	744	57	47
17000020	West 2nd Ring South Road17->20	15:00	744	47	57
17000020	West 2nd Ring South Road17->20	15:15	744	46	58
17000020	West 2nd Ring South Road17->20	15:30	744	48	56
17000020	West 2nd Ring South Road17->20	15:45	744	48	56
17000020	West 2nd Ring South Road17->20	16:00	744	49	55
17000020	West 2nd Ring South Road17->20	16:15	744	48	56
17000020	West 2nd Ring South Road17->20	16:30	744	49	55
17000020	West 2nd Ring South Road17->20	16:45	744	49	55
17000020	West 2nd Ring South Road17->20	17:00	744	46	58
17000020	West 2nd Ring South Road17->20	17:15	744	52	52
17000020	West 2nd Ring South Road17->20	17:30	744	56	48
17000020	West 2nd Ring South Road17->20	17:45	744	109	25
17000020	West 2nd Ring South Road17->20	18:00	744	103	26
17000020	West 2nd Ring South Road17->20	18:15	744	63	43
17000020	West 2nd Ring South Road17->20	18:30	744	52	52
17000020	West 2nd Ring South Road17->20	18:45	744	48	56
17000020	West 2nd Ring South Road17->20	19:00	744	47	57
17000020	West 2nd Ring South Road17->20	19:15	744	48	56
17000020	West 2nd Ring South Road17->20	19:30	744	46	58
17000020	West 2nd Ring South Road17->20	19:45	744	45	60
17000020	West 2nd Ring South Road17->20	20:00	744	43	62
17000020	West 2nd Ring South Road17->20	20:15	744	43	62
17000020	West 2nd Ring South Road17->20	20:30	744	43	62
17000020	West 2nd Ring South Road17->20	20:45	744	42	64
17000020	West 2nd Ring South Road17->20	21:00	744	40	67
17000020	West 2nd Ring South Road17->20	21:15	744	42	64
17000020	West 2nd Ring South Road17->20	21:30	744	40	67
17000020	West 2nd Ring South Road17->20	21:45	744	40	67
17000020	West 2nd Ring South Road17->20	22:00	744	34	79
17000020	West 2nd Ring South Road17->20	22:15	744	40	67
17000020	West 2nd Ring South Road17->20	22:30	744	38	70
17000020	West 2nd Ring South Road17->20	22:45	744	38	70
17000020	West 2nd Ring South Road17->20	23:00	744	38	70
17000020	West 2nd Ring South Road17->20	23:15	744	36	74
17000020	West 2nd Ring South Road17->20	23:30	744	38	70
17000020	West 2nd Ring South Road17->20	23:45	744	37	72

## Sheet: Jiefang South Street75->77
Road ID	Road Name	Sampling time	Road length(m)	Travel time(s)	Average speed(km/h)
75000077	Jiefang South Street75->77	0:00	808	73	40
75000077	Jiefang South Street75->77	0:15	808	72	40
75000077	Jiefang South Street75->77	0:30	808	70	42
75000077	Jiefang South Street75->77	0:45	808	67	43
75000077	Jiefang South Street75->77	1:00	808	70	42
75000077	Jiefang South Street75->77	1:15	808	68	43
75000077	Jiefang South Street75->77	1:30	808	70	42
75000077	Jiefang South Street75->77	1:45	808	70	42
75000077	Jiefang South Street75->77	2:00	808	68	43
75000077	Jiefang South Street75->77	2:15	808	68	43
75000077	Jiefang South Street75->77	2:30	808	68	43
75000077	Jiefang South Street75->77	2:45	808	67	43
75000077	Jiefang South Street75->77	3:00	808	69	42
75000077	Jiefang South Street75->77	3:15	808	69	42
75000077	Jiefang South Street75->77	3:30	808	68	43
75000077	Jiefang South Street75->77	3:45	808	68	43
75000077	Jiefang South Street75->77	4:00	808	71	41
75000077	Jiefang South Street75->77	4:15	808	67	43
75000077	Jiefang South Street75->77	4:30	808	69	42
75000077	Jiefang South Street75->77	4:45	808	67	43
75000077	Jiefang South Street75->77	5:00	808	74	39
75000077	Jiefang South Street75->77	5:15	808	76	38
75000077	Jiefang South Street75->77	5:30	808	71	41
75000077	Jiefang South Street75->77	5:45	808	75	39
75000077	Jiefang South Street75->77	6:00	808	80	36
75000077	Jiefang South Street75->77	6:15	808	82	35
75000077	Jiefang South Street75->77	6:30	808	83	35
75000077	Jiefang South Street75->77	6:45	808	82	35
75000077	Jiefang South Street75->77	7:00	808	84	35
75000077	Jiefang South Street75->77	7:15	808	84	35
75000077	Jiefang South Street75->77	7:30	808	90	32
75000077	Jiefang South Street75->77	7:45	808	93	31
75000077	Jiefang South Street75->77	8:00	808	90	32
75000077	Jiefang South Street75->77	8:15	808	90	32
75000077	Jiefang South Street75->77	8:30	808	93	31
75000077	Jiefang South Street75->77	8:45	808	98	30
75000077	Jiefang South Street75->77	9:00	808	95	31
75000077	Jiefang South Street75->77	9:15	808	96	30
75000077	Jiefang South Street75->77	9:30	808	96	30
75000077	Jiefang South Street75->77	9:45	808	93	31
75000077	Jiefang South Street75->77	10:00	808	93	31
75000077	Jiefang South Street75->77	10:15	808	92	32
75000077	Jiefang South Street75->77	10:30	808	89	33
75000077	Jiefang South Street75->77	10:45	808	89	33
75000077	Jiefang South Street75->77	11:00	808	89	33
75000077	Jiefang South Street75->77	11:15	808	86	34
75000077	Jiefang South Street75->77	11:30	808	88	33
75000077	Jiefang South Street75->77	11:45	808	102	29
75000077	Jiefang South Street75->77	12:00	808	82	35
75000077	Jiefang South Street75->77	12:15	808	82	35
75000077	Jiefang South Street75->77	12:30	808	86	34
75000077	Jiefang South Street75->77	12:45	808	83	35
75000077	Jiefang South Street75->77	13:00	808	84	35
75000077	Jiefang South Street75->77	13:15	808	86	34
75000077	Jiefang South Street75->77	13:30	808	86	34
75000077	Jiefang South Street75->77	13:45	808	90	32
75000077	Jiefang South Street75->77	14:00	808	92	32
75000077	Jiefang South Street75->77	14:15	808	95	31
75000077	Jiefang South Street75->77	14:30	808	92	32
75000077	Jiefang South Street75->77	14:45	808	92	32
75000077	Jiefang South Street75->77	15:00	808	93	31
75000077	Jiefang South Street75->77	15:15	808	89	33
75000077	Jiefang South Street75->77	15:30	808	89	33
75000077	Jiefang South Street75->77	15:45	808	89	33
75000077	Jiefang South Street75->77	16:00	808	90	32
75000077	Jiefang South Street75->77	16:15	808	89	33
75000077	Jiefang South Street75->77	16:30	808	89	33
75000077	Jiefang South Street75->77	16:45	808	93	31
75000077	Jiefang South Street75->77	17:00	808	95	31
75000077	Jiefang South Street75->77	17:15	808	97	30
75000077	Jiefang South Street75->77	17:30	808	108	27
75000077	Jiefang South Street75->77	17:45	808	109	27
75000077	Jiefang South Street75->77	18:00	808	102	29
75000077	Jiefang South Street75->77	18:15	808	110	26
75000077	Jiefang South Street75->77	18:30	808	95	31
75000077	Jiefang South Street75->77	18:45	808	95	31
75000077	Jiefang South Street75->77	19:00	808	99	29
75000077	Jiefang South Street75->77	19:15	808	98	30
75000077	Jiefang South Street75->77	19:30	808	92	32
75000077	Jiefang South Street75->77	19:45	808	92	32
75000077	Jiefang South Street75->77	20:00	808	89	33
75000077	Jiefang South Street75->77	20:15	808	86	34
75000077	Jiefang South Street75->77	20:30	808	86	34
75000077	Jiefang South Street75->77	20:45	808	86	34
75000077	Jiefang South Street75->77	21:00	808	82	35
75000077	Jiefang South Street75->77	21:15	808	81	36
75000077	Jiefang South Street75->77	21:30	808	86	34
75000077	Jiefang South Street75->77	21:45	808	86	34
75000077	Jiefang South Street75->77	22:00	808	82	35
75000077	Jiefang South Street75->77	22:15	808	80	36
75000077	Jiefang South Street75->77	22:30	808	81	36
75000077	Jiefang South Street75->77	22:45	808	75	39
75000077	Jiefang South Street75->77	23:00	808	75	39
75000077	Jiefang South Street75->77	23:15	808	79	37
75000077	Jiefang South Street75->77	23:30	808	80	36
75000077	Jiefang South Street75->77	23:45	808	79	37

## Sheet: Yuhua West Road55->65
Road ID	Road Name	Sampling time	Road length(m)	Travel time(s)	Average speed(km/h)
55000065	Yuhua West Road55->65	0:00	635	101	23
55000065	Yuhua West Road55->65	0:15	635	105	22
55000065	Yuhua West Road55->65	0:30	635	101	23
55000065	Yuhua West Road55->65	0:45	635	105	22
55000065	Yuhua West Road55->65	1:00	635	102	22
55000065	Yuhua West Road55->65	1:15	635	90	25
55000065	Yuhua West Road55->65	1:30	635	89	26
55000065	Yuhua West Road55->65	1:45	635	100	23
55000065	Yuhua West Road55->65	2:00	635	102	22
55000065	Yuhua West Road55->65	2:15	635	101	23
55000065	Yuhua West Road55->65	2:30	635	109	21
55000065	Yuhua West Road55->65	2:45	635	112	20
55000065	Yuhua West Road55->65	3:00	635	104	22
55000065	Yuhua West Road55->65	3:15	635	105	22
55000065	Yuhua West Road55->65	3:30	635	105	22
55000065	Yuhua West Road55->65	3:45	635	105	22
55000065	Yuhua West Road55->65	4:00	635	105	22
55000065	Yuhua West Road55->65	4:15	635	105	22
55000065	Yuhua West Road55->65	4:30	635	105	22
55000065	Yuhua West Road55->65	4:45	635	105	22
55000065	Yuhua West Road55->65	5:00	635	118	19
55000065	Yuhua West Road55->65	5:15	635	110	21
55000065	Yuhua West Road55->65	5:30	635	109	21
55000065	Yuhua West Road55->65	5:45	635	115	20
55000065	Yuhua West Road55->65	6:00	635	118	19
55000065	Yuhua West Road55->65	6:15	635	141	16
55000065	Yuhua West Road55->65	6:30	635	147	16
55000065	Yuhua West Road55->65	6:45	635	138	17
55000065	Yuhua West Road55->65	7:00	635	140	16
55000065	Yuhua West Road55->65	7:15	635	165	14
55000065	Yuhua West Road55->65	7:30	635	181	13
55000065	Yuhua West Road55->65	7:45	635	185	12
55000065	Yuhua West Road55->65	8:00	635	204	11
55000065	Yuhua West Road55->65	8:15	635	172	13
55000065	Yuhua West Road55->65	8:30	635	172	13
55000065	Yuhua West Road55->65	8:45	635	179	13
55000065	Yuhua West Road55->65	9:00	635	181	13
55000065	Yuhua West Road55->65	9:15	635	176	13
55000065	Yuhua West Road55->65	9:30	635	192	12
55000065	Yuhua West Road55->65	9:45	635	183	12
55000065	Yuhua West Road55->65	10:00	635	174	13
55000065	Yuhua West Road55->65	10:15	635	173	13
55000065	Yuhua West Road55->65	10:30	635	169	14
55000065	Yuhua West Road55->65	10:45	635	185	12
55000065	Yuhua West Road55->65	11:00	635	190	12
55000065	Yuhua West Road55->65	11:15	635	169	14
55000065	Yuhua West Road55->65	11:30	635	174	13
55000065	Yuhua West Road55->65	11:45	635	197	12
55000065	Yuhua West Road55->65	12:00	635	173	13
55000065	Yuhua West Road55->65	12:15	635	220	10
55000065	Yuhua West Road55->65	12:30	635	156	15
55000065	Yuhua West Road55->65	12:45	635	149	15
55000065	Yuhua West Road55->65	13:00	635	154	15
55000065	Yuhua West Road55->65	13:15	635	154	15
55000065	Yuhua West Road55->65	13:30	635	167	14
55000065	Yuhua West Road55->65	13:45	635	175	13
55000065	Yuhua West Road55->65	14:00	635	167	14
55000065	Yuhua West Road55->65	14:15	635	167	14
55000065	Yuhua West Road55->65	14:30	635	161	14
55000065	Yuhua West Road55->65	14:45	635	161	14
55000065	Yuhua West Road55->65	15:00	635	181	13
55000065	Yuhua West Road55->65	15:15	635	173	13
55000065	Yuhua West Road55->65	15:30	635	177	13
55000065	Yuhua West Road55->65	15:45	635	181	13
55000065	Yuhua West Road55->65	16:00	635	178	13
55000065	Yuhua West Road55->65	16:15	635	179	13
55000065	Yuhua West Road55->65	16:30	635	181	13
55000065	Yuhua West Road55->65	16:45	635	202	11
55000065	Yuhua West Road55->65	17:00	635	213	11
55000065	Yuhua West Road55->65	17:15	635	221	10
55000065	Yuhua West Road55->65	17:30	635	221	10
55000065	Yuhua West Road55->65	17:45	635	237	10
55000065	Yuhua West Road55->65	18:00	635	230	10
55000065	Yuhua West Road55->65	18:15	635	220	10
55000065	Yuhua West Road55->65	18:30	635	210	11
55000065	Yuhua West Road55->65	18:45	635	180	13
55000065	Yuhua West Road55->65	19:00	635	190	12
55000065	Yuhua West Road55->65	19:15	635	174	13
55000065	Yuhua West Road55->65	19:30	635	163	14
55000065	Yuhua West Road55->65	19:45	635	167	14
55000065	Yuhua West Road55->65	20:00	635	169	14
55000065	Yuhua West Road55->65	20:15	635	153	15
55000065	Yuhua West Road55->65	20:30	635	153	15
55000065	Yuhua West Road55->65	20:45	635	148	15
55000065	Yuhua West Road55->65	21:00	635	146	16
55000065	Yuhua West Road55->65	21:15	635	143	16
55000065	Yuhua West Road55->65	21:30	635	165	14
55000065	Yuhua West Road55->65	21:45	635	139	16
55000065	Yuhua West Road55->65	22:00	635	125	18
55000065	Yuhua West Road55->65	22:15	635	133	17
55000065	Yuhua West Road55->65	22:30	635	126	18
55000065	Yuhua West Road55->65	22:45	635	116	20
55000065	Yuhua West Road55->65	23:00	635	111	21
55000065	Yuhua West Road55->65	23:15	635	105	22
55000065	Yuhua West Road55->65	23:30	635	112	20
55000065	Yuhua West Road55->65	23:45	635	111	21

## Sheet: West 3rd Ring Road1->2
Road ID	Road Name	Sampling time	Road length(m)	Travel time(s)	Average speed(km/h)
100002	West 3rd Ring Road1->2	0:00	2932	152	69
100002	West 3rd Ring Road1->2	0:15	2932	151	70
100002	West 3rd Ring Road1->2	0:30	2932	149	71
100002	West 3rd Ring Road1->2	0:45	2932	156	68
100002	West 3rd Ring Road1->2	1:00	2932	161	66
100002	West 3rd Ring Road1->2	1:15	2932	161	66
100002	West 3rd Ring Road1->2	1:30	2932	144	73
100002	West 3rd Ring Road1->2	1:45	2932	142	74
100002	West 3rd Ring Road1->2	2:00	2932	152	69
100002	West 3rd Ring Road1->2	2:15	2932	148	71
100002	West 3rd Ring Road1->2	2:30	2932	144	73
100002	West 3rd Ring Road1->2	2:45	2932	152	69
100002	West 3rd Ring Road1->2	3:00	2932	158	67
100002	West 3rd Ring Road1->2	3:15	2932	158	67
100002	West 3rd Ring Road1->2	3:30	2932	158	67
100002	West 3rd Ring Road1->2	3:45	2932	158	67
100002	West 3rd Ring Road1->2	4:00	2932	154	69
100002	West 3rd Ring Road1->2	4:15	2932	153	69
100002	West 3rd Ring Road1->2	4:30	2932	155	68
100002	West 3rd Ring Road1->2	4:45	2932	155	68
100002	West 3rd Ring Road1->2	5:00	2932	150	70
100002	West 3rd Ring Road1->2	5:15	2932	152	69
100002	West 3rd Ring Road1->2	5:30	2932	162	65
100002	West 3rd Ring Road1->2	5:45	2932	158	67
100002	West 3rd Ring Road1->2	6:00	2932	159	66
100002	West 3rd Ring Road1->2	6:15	2932	160	66
100002	West 3rd Ring Road1->2	6:30	2932	160	66
100002	West 3rd Ring Road1->2	6:45	2932	161	66
100002	West 3rd Ring Road1->2	7:00	2932	161	66
100002	West 3rd Ring Road1->2	7:15	2932	169	62
100002	West 3rd Ring Road1->2	7:30	2932	169	62
100002	West 3rd Ring Road1->2	7:45	2932	171	62
100002	West 3rd Ring Road1->2	8:00	2932	171	62
100002	West 3rd Ring Road1->2	8:15	2932	171	62
100002	West 3rd Ring Road1->2	8:30	2932	171	62
100002	West 3rd Ring Road1->2	8:45	2932	169	62
100002	West 3rd Ring Road1->2	9:00	2932	173	61
100002	West 3rd Ring Road1->2	9:15	2932	172	61
100002	West 3rd Ring Road1->2	9:30	2932	169	62
100002	West 3rd Ring Road1->2	9:45	2932	169	62
100002	West 3rd Ring Road1->2	10:00	2932	166	64
100002	West 3rd Ring Road1->2	10:15	2932	169	62
100002	West 3rd Ring Road1->2	10:30	2932	166	64
100002	West 3rd Ring Road1->2	10:45	2932	169	62
100002	West 3rd Ring Road1->2	11:00	2932	167	63
100002	West 3rd Ring Road1->2	11:15	2932	166	64
100002	West 3rd Ring Road1->2	11:30	2932	166	64
100002	West 3rd Ring Road1->2	11:45	2932	164	64
100002	West 3rd Ring Road1->2	12:00	2932	155	68
100002	West 3rd Ring Road1->2	12:15	2932	162	65
100002	West 3rd Ring Road1->2	12:30	2932	162	65
100002	West 3rd Ring Road1->2	12:45	2932	162	65
100002	West 3rd Ring Road1->2	13:00	2932	164	64
100002	West 3rd Ring Road1->2	13:15	2932	162	65
100002	West 3rd Ring Road1->2	13:30	2932	166	64
100002	West 3rd Ring Road1->2	13:45	2932	160	66
100002	West 3rd Ring Road1->2	14:00	2932	163	65
100002	West 3rd Ring Road1->2	14:15	2932	168	63
100002	West 3rd Ring Road1->2	14:30	2932	169	62
100002	West 3rd Ring Road1->2	14:45	2932	168	63
100002	West 3rd Ring Road1->2	15:00	2932	166	64
100002	West 3rd Ring Road1->2	15:15	2932	166	64
100002	West 3rd Ring Road1->2	15:30	2932	168	63
100002	West 3rd Ring Road1->2	15:45	2932	166	64
100002	West 3rd Ring Road1->2	16:00	2932	168	63
100002	West 3rd Ring Road1->2	16:15	2932	168	63
100002	West 3rd Ring Road1->2	16:30	2932	170	62
100002	West 3rd Ring Road1->2	16:45	2932	172	61
100002	West 3rd Ring Road1->2	17:00	2932	170	62
100002	West 3rd Ring Road1->2	17:15	2932	172	61
100002	West 3rd Ring Road1->2	17:30	2932	173	61
100002	West 3rd Ring Road1->2	17:45	2932	172	61
100002	West 3rd Ring Road1->2	18:00	2932	172	61
100002	West 3rd Ring Road1->2	18:15	2932	172	61
100002	West 3rd Ring Road1->2	18:30	2932	172	61
100002	West 3rd Ring Road1->2	18:45	2932	172	61
100002	West 3rd Ring Road1->2	19:00	2932	175	60
100002	West 3rd Ring Road1->2	19:15	2932	172	61
100002	West 3rd Ring Road1->2	19:30	2932	172	61
100002	West 3rd Ring Road1->2	19:45	2932	168	63
100002	West 3rd Ring Road1->2	20:00	2932	166	64
100002	West 3rd Ring Road1->2	20:15	2932	173	61
100002	West 3rd Ring Road1->2	20:30	2932	159	66
100002	West 3rd Ring Road1->2	20:45	2932	161	66
100002	West 3rd Ring Road1->2	21:00	2932	169	62
100002	West 3rd Ring Road1->2	21:15	2932	158	67
100002	West 3rd Ring Road1->2	21:30	2932	155	68
100002	West 3rd Ring Road1->2	21:45	2932	157	67
100002	West 3rd Ring Road1->2	22:00	2932	158	67
100002	West 3rd Ring Road1->2	22:15	2932	155	68
100002	West 3rd Ring Road1->2	22:30	2932	155	68
100002	West 3rd Ring Road1->2	22:45	2932	154	69
100002	West 3rd Ring Road1->2	23:00	2932	154	69
100002	West 3rd Ring Road1->2	23:15	2932	151	70
100002	West 3rd Ring Road1->2	23:30	2932	148	71
100002	West 3rd Ring Road1->2	23:45	2932	148	71

[truncated: 143 more sheets: Xinhua Road52->61, Zhonghua North Street61->63, Yuhua West Road6->10, Huitong Road84->90, Weiming South Street59->60, Jiefang South Street72->74, Dongfeng Road76->82, Huaian West Road46->60, Yuhua West Road3->6, Zhonghua South Street62->67, Zhongshan East Road79->86, Xinshi North Road27->38, Zhanqian Street70->73, Youyi South Street36->37, Huaizhong Road75->81, Weiming South Street58->60, Jiefang South Street77->78, West 2nd Ring South Road18->23, Huaian East Road76->83, Yuquan Road8->23 …]
